# Supplementary material for: eUTOPIA: solUTion for Omics data PreprocessIng and Analysis
Source: Source Code Biol Med. 2019 Jan 29;14:1. doi: 10.1186/s13029-019-0071-7 (PMC6352382; doi:10.1186/s13029-019-0071-7)
Supplement: Supplementary file 2 — Phenotype table. This phenotype table contains information about the microarray (dye, slide, area, array, file), sample identification and grouping (SampleID, group), quality estimation of extracted RNA (RIN, Qubit_conc, dye_conc, dye_activity), technical information (n.mice), and information associated with microarray experiments (operator, date). (XLSX 14 kb) [file 13029_2019_71_MOESM2_ESM.xlsx]

## Sheet: README
Additional File 2. Phenotype table
This phenotype table contains information about the microarray (dye, slide, area, array, file), sample identification and grouping (SampleID, group), quality estimation of extracted RNA (RIN, Qubit_conc, dye_conc, dye_activity), technical information (n.mice), and information associated with microarray experiments (operator, date).
Column Description
Column Name	Column Description
SampleID	Unique identifier for the samples
group	Grouping variable for samples by nanomaterial exposure
dye	Microarray dye information. Cy5 for red channel and Cy3 for the green channel
slide	Identifier for the microarray slide
area	Identifier for the area in the slide
array	Identifier for the array from a specific slide
RIN	RNA Integrity Number as a quantitative measure of RNA quality from Agilent BioAnalyzer
Qubit_conc	RNA integrity measure from Qubit assay
dye_conc	Dye concentration reported by NanoDrop quantification
dye_activity	Specific activity determined from the NanoDrop quantification
n.mice	Number of mouse samples
operator	Code of the person responsible for the microarray experiment
date	Microarray experiment date
File	Filename for the microarray raw data file (base filename without directory path)
Color code
Array Information	Information about microarray
Sample Information.	Information about samples associated with microarrays
RNA quality & Sample Preparation	Experimental quality estimation of RNA extracted from samples
Technical Information	Technical information associated with samples
Experiment Information	Information associated with microarray experimentation

## Sheet: phenotype_table
SampleID	group	dye	slide	area	array	RIN	Qubit_conc	dye_conc	dye_activity	n.mice	operator	date	File
full_23	Fullerene	cy3	s252800520993	1_1	252800520993_1_1	8.6	422.8	325.25	18.263	2	natm	17.9.2014	US11263921_252800520993_S01_GE2_1105_Oct12_1_1.txt
gnf_16	GNF	cy3	s252800520993	1_2	252800520993_1_2	8.5	286.32	349.14	17.815	2	natm	17.9.2014	US11263921_252800520993_S01_GE2_1105_Oct12_1_2.txt
bayt_17	Baytubes	cy3	s252800520993	1_3	252800520993_1_3	8.7	512.61	226.49	15.453	2	natm	17.9.2014	US11263921_252800520993_S01_GE2_1105_Oct12_1_3.txt
tcnt_8	tCNT	cy3	s252800520993	2_1	252800520993_2_1	9.1	335.01	299.57	0	2	natm	17.9.2014	US11263921_252800520993_S01_GE2_1105_Oct12_2_1.txt
ses_12	SES	cy3	s252800520993	2_3	252800520993_2_3	8.6	315.98	303.43	0.165	3	natm	17.9.2014	US11263921_252800520993_S01_GE2_1105_Oct12_2_3.txt
bayt_18	Baytubes	cy3	s252800520993	2_4	252800520993_2_4	8.7	212.93	308.33	14.757	2	natm	17.9.2014	US11263921_252800520993_S01_GE2_1105_Oct12_2_4.txt
ctrl_3	Ctrl	cy3	s252800520994	1_1	252800520994_1_1	8.9	124.26	340.16	18.932	2	natm	22.9.2014	US11263921_252800520994_S01_GE2_1105_Oct12_1_1.txt
ses_10	SES	cy3	s252800520994	1_2	252800520994_1_2	8.7	298.68	299.16	24.97	2	natm	22.9.2014	US11263921_252800520994_S01_GE2_1105_Oct12_1_2.txt
gnf_14	GNF	cy3	s252800520994	1_4	252800520994_1_4	8.5	280.89	304.96	18.002	2	natm	22.9.2014	US11263921_252800520994_S01_GE2_1105_Oct12_1_4.txt
ctrl_1	Ctrl	cy3	s252800520994	2_1	252800520994_2_1	9	220.83	193.02	18.962	2	natm	22.9.2014	US11263921_252800520994_S01_GE2_1105_Oct12_2_1.txt
rcnt_5	rCNT	cy3	s252800520995	1_1	252800520995_1_1	9.1	467.62	197.3	25.291	2	tsui	6.10.2014	US11263921_252800520995_S01_GE2_1105_Oct12_1_1.txt
full_24	Fullerene	cy3	s252800520995	2_3	252800520995_2_3	8.5	289.37	339.05	23.448	2	tsui	6.10.2014	US11263921_252800520995_S01_GE2_1105_Oct12_2_3.txt
gnf_15	GNF	cy5	s252800520993	1_1	252800520993_1_1	8.5	278.86	334.62	19.814	2	natm	17.9.2014	US11263921_252800520993_S01_GE2_1105_Oct12_1_1.txt
rcnt_4	rCNT	cy5	s252800520993	1_2	252800520993_1_2	8.7	253.34	162.21	14.487	3	natm	17.9.2014	US11263921_252800520993_S01_GE2_1105_Oct12_1_2.txt
tcnt_7	tCNT	cy5	s252800520993	1_3	252800520993_1_3	8.4	267.68	252.83	20.132	3	natm	17.9.2014	US11263921_252800520993_S01_GE2_1105_Oct12_1_3.txt
ses_11	SES	cy5	s252800520993	2_1	252800520993_2_1	8.8	243.79	330.15	2.151	2	natm	17.9.2014	US11263921_252800520993_S01_GE2_1105_Oct12_2_1.txt
bayt_19	Baytubes	cy5	s252800520993	2_3	252800520993_2_3	8.7	345.04	231.78	1.898	2	natm	17.9.2014	US11263921_252800520993_S01_GE2_1105_Oct12_2_3.txt
ctrl_2	Ctrl	cy5	s252800520993	2_4	252800520993_2_4	8.9	225.7	362.35	19.705	3	natm	17.9.2014	US11263921_252800520993_S01_GE2_1105_Oct12_2_4.txt
bayt_20	Baytubes	cy5	s252800520994	1_1	252800520994_1_1	8.7	316.62	382.83	26.853	2	natm	22.9.2014	US11263921_252800520994_S01_GE2_1105_Oct12_1_1.txt
full_22	Fullerene	cy5	s252800520994	1_2	252800520994_1_2	8.5	299.59	363.73	27.108	2	natm	22.9.2014	US11263921_252800520994_S01_GE2_1105_Oct12_1_2.txt
rcnt_6	rCNT	cy5	s252800520994	1_4	252800520994_1_4	9.2	554.125	326.2	23.237	2	natm	22.9.2014	US11263921_252800520994_S01_GE2_1105_Oct12_1_4.txt
gnf_13	GNF	cy5	s252800520994	2_1	252800520994_2_1	8.5	256.89	3.69	37.94	2	natm	22.9.2014	US11263921_252800520994_S01_GE2_1105_Oct12_2_1.txt
full_21	Fullerene	cy5	s252800520995	1_1	252800520995_1_1	8.3	365.75	271.99	21.582	2	tsui	6.10.2014	US11263921_252800520995_S01_GE2_1105_Oct12_1_1.txt
tcnt_9	tCNT	cy5	s252800520995	2_3	252800520995_2_3	9	347.57	356.21	21.346	2	tsui	6.10.2014	US11263921_252800520995_S01_GE2_1105_Oct12_2_3.txt
