# Supplementary material for: eUTOPIA: solUTion for Omics data PreprocessIng and Analysis
Source: Source Code Biol Med. 2019 Jan 29;14:1. doi: 10.1186/s13029-019-0071-7 (PMC6352382; doi:10.1186/s13029-019-0071-7)
Supplement: Supplementary file 3 — Carbon nanomaterial intrinsic properties. This table contains the description and intrinsic properties of the carbon nanomaterials used in the case study. General description of the nanomaterial and nanomaterial shape are provided along with the average values of the intrinsic properties’ length, diameter, and surface area. Aspect ratio is the average length divided by the average diameter. (XLSX 10 kb) [file 13029_2019_71_MOESM3_ESM.xlsx]

## Sheet: Sheet1
Nanomaterial	Description	Shape	Aspect Ratio	Average Length (nm)	Average Diameter (nm)	Average Surface Area (m2/g)
tCNT	Long tangled multi-walled carbon nanotube	tube	26.09	30000	11.5	180
Baytube	Short tangled multi-walled carbon nanotube	tube	0.69	1000	14.5	204
SES	Short rigid multi-walled carbon nanotube	tube	0.75	2000	20	60
rCNT	Long rigid multi-walled carbon nanotube	tube	2.6	13000	50	22
Fullerene	Hollow carbon sphere	sphere	0.01	100	100	20
GNF	Long rigid carbon fibre	fiber	0.71	10000	140	32
