# Supplementary material for: eUTOPIA: solUTion for Omics data PreprocessIng and Analysis
Source: Source Code Biol Med. 2019 Jan 29;14:1. doi: 10.1186/s13029-019-0071-7 (PMC6352382; doi:10.1186/s13029-019-0071-7)
Supplement: Supplementary file 4 — Comparison table. Comparison between eUTOPIA and other open source tools with the same scope. (XLSX 11 kb) [file 13029_2019_71_MOESM4_ESM.xlsx]

## Sheet: Sheet2
Tool	QC	Filtering	Normalization	Batch Correction		Differential Expression	GUI	Reporting	Data Platforms						Technology	Published In	URL	Citation
				Known Variables	Surrogate Variables				Agilent 2-color microarray	Agilent 1-color microarray	Affymetrix microarray	Illumina methylation microarray	Illumina expression microarray	RNA-seq
eUTOPIA	Yes	Yes	Yes	Yes	Yes	Yes	Yes	Yes	Yes	Yes	Yes	Yes	No	No	R Shiny	--	NA	NA
AGA	No	No	Yes	Automated	Automated	Yes	Yes	Yes	No	No	Yes	Yes	No	Yes	R Shiny	F1000Research	https://www.ncbi.nlm.nih.gov/pmc/articles/PMC4617321/	(Considine et al., 2015)
shinyMethyl	Yes	Yes	Yes	No	No	No	Yes	Yes	No	No	No	Yes	No	No	R Shiny	F1000Research	https://www.ncbi.nlm.nih.gov/pmc/articles/PMC4176427/	(Fortin et al., 2014)
MeV	No	Yes	Yes	No	No	No	Yes	Yes	Yes	Yes	Yes	No	No	Yes	Java based	Bioinformatics	https://www.ncbi.nlm.nih.gov/pmc/articles/PMC3208390/	(Howe et al., 2011)
O-miner	Yes	Yes	Yes	Yes	No	Yes	Yes	Yes	Yes	Yes	Yes	Yes	Yes	Yes	HTML web service	Nucleic Acids Research	https://academic.oup.com/nar/article/40/W1/W560/1074671	(Cutts et al., 2012)
Chipster	Yes	Yes	Yes	Yes	Yes	Yes	Yes	Yes	Yes	Yes	Yes	Yes	Yes	Yes	Java based	BMC Genomics	https://www.ncbi.nlm.nih.gov/pmc/articles/PMC3215701/	(Kallio et al., 2011)
Babelomics	No	No	Yes	No	No	Yes	Yes	Yes	Yes	Yes	Yes	No	No	No	HTML	Nucleic Acids Research	https://www.ncbi.nlm.nih.gov/pmc/articles/PMC4489263/	(Alonso et al., 2015)
